# Supplementary material for: TGF-β induces liver fibrosis via miRNA-181a-mediated down regulation of augmenter of liver regeneration in hepatic stellate cells
Source: PLoS One. 2019 Jun 5;14(6):e0214534. doi: 10.1371/journal.pone.0214534 (PMC6550375; doi:10.1371/journal.pone.0214534)
Supplement: S1 Dataset — (ZIP) [file pone.0214534.s001.zip]

Archive with 58 entries (55 files):
- S1 dataset/
- S1 dataset/Fig.4a_b-actin.tif
- __MACOSX/
- __MACOSX/S1 dataset/
- __MACOSX/S1 dataset/._Fig.4a_b-actin.tif
- S1 dataset/Fig.3a_b-actin.tif
- __MACOSX/S1 dataset/._Fig.3a_b-actin.tif
- S1 dataset/Fig.5a_col1a1.tif
- __MACOSX/S1 dataset/._Fig.5a_col1a1.tif
- S1 dataset/Fig. 4c.xlsx
- __MACOSX/S1 dataset/._Fig. 4c.xlsx
- S1 dataset/Fig.4a_ALR.tif
- __MACOSX/S1 dataset/._Fig.4a_ALR.tif
- S1 dataset/Fig.2c_rac1.tif
- __MACOSX/S1 dataset/._Fig.2c_rac1.tif
- S1 dataset/.DS_Store
- __MACOSX/S1 dataset/._.DS_Store
- S1 dataset/Fig. 5d.xlsx
- __MACOSX/S1 dataset/._Fig. 5d.xlsx
- S1 dataset/Fig.1a.xlsx
- __MACOSX/S1 dataset/._Fig.1a.xlsx
- S1 dataset/Fig.2b_ALR.tif
- __MACOSX/S1 dataset/._Fig.2b_ALR.tif
- S1 dataset/Fig.3a_col1a1.tif
- __MACOSX/S1 dataset/._Fig.3a_col1a1.tif
- S1 dataset/Fig.3a_a-sma.tif
- __MACOSX/S1 dataset/._Fig.3a_a-sma.tif
- S1 dataset/Fig.2b_b-actin.tif
- __MACOSX/S1 dataset/._Fig.2b_b-actin.tif
- S1 dataset/Fig. 2d.xlsx
- __MACOSX/S1 dataset/._Fig. 2d.xlsx
- S1 dataset/Fig.2c_a-sma.tif
- __MACOSX/S1 dataset/._Fig.2c_a-sma.tif
- S1 dataset/Fig.5c_TGFbR_lower bands.jpg
- __MACOSX/S1 dataset/._Fig.5c_TGFbR_lower bands.jpg
- S1 dataset/Fig. 5b.xlsx
- __MACOSX/S1 dataset/._Fig. 5b.xlsx
- S1 dataset/Fig.3a_ALR.tif
- __MACOSX/S1 dataset/._Fig.3a_ALR.tif
- S1 dataset/Fig.5a_a-sma.tif
- __MACOSX/S1 dataset/._Fig.5a_a-sma.tif
- S1 dataset/Fig.2c_col1a1.tif
- __MACOSX/S1 dataset/._Fig.2c_col1a1.tif
- S1 dataset/Fig.3b.xlsx
- __MACOSX/S1 dataset/._Fig.3b.xlsx
- S1 dataset/fig. 4b_ALR .xlsx
- __MACOSX/S1 dataset/._fig. 4b_ALR .xlsx
- S1 dataset/Fig.2c_B-actin.tif
- __MACOSX/S1 dataset/._Fig.2c_B-actin.tif
- S1 dataset/Fig.5a n 5c_b-actin.tif
- __MACOSX/S1 dataset/._Fig.5a n 5c_b-actin.tif
- S1 dataset/Fig.3a_rac 1.tif
- __MACOSX/S1 dataset/._Fig.3a_rac 1.tif
- S1 dataset/Fig. 2a.xlsx
- __MACOSX/S1 dataset/._Fig. 2a.xlsx
- S1 dataset/Fig.5a n 5c_e-cadherin+rac 1.tif
- __MACOSX/S1 dataset/._Fig.5a n 5c_e-cadherin+rac 1.tif
- __MACOSX/._S1 dataset
