# Supplementary material for: TGF-β induces liver fibrosis via miRNA-181a-mediated down regulation of augmenter of liver regeneration in hepatic stellate cells
Source: PLoS One. 2019 Jun 5;14(6):e0214534. doi: 10.1371/journal.pone.0214534 (PMC6550375; doi:10.1371/journal.pone.0214534)
Supplement: S1 Dataset — (ZIP) [file pone.0214534.s001.zip › S1 dataset/Fig. 4c.xlsx]

## Sheet: Sheet1
	Fold change
	Set 1	Set 2	Set 3	Set 4	Average	Std. deviation	T-test
C	1	1	1	1	1	0
EV	0.815716	0.606335	0.826522	2.56445	1.20326	0.913105
ALR	0.831649	0.450966	0.598325	0.524645	0.601396	0.16487	0.0168673
