# Supplementary material for: TGF-β induces liver fibrosis via miRNA-181a-mediated down regulation of augmenter of liver regeneration in hepatic stellate cells
Source: PLoS One. 2019 Jun 5;14(6):e0214534. doi: 10.1371/journal.pone.0214534 (PMC6550375; doi:10.1371/journal.pone.0214534)
Supplement: S1 Dataset — (ZIP) [file pone.0214534.s001.zip › S1 dataset/Fig. 5d.xlsx]

## Sheet: TGFb
	Relative expression
	Set 1	Set 2	Set 3	average	SD	t test
C	1	1	1	1	0
EV	1.59071	0.946613	0.816413	1.11791	0.0920648	0.671064
ALR	0.600149	0.685976	0.461141	0.582422	0.113461	0.0237365

## Sheet: E-cadherin
	Relative expression
	Set 1	Set 2	Set 3	Average	SD	t-test
C	1	1	1	1	0
EV	1.25293	0.931625	1.1527	1.11242	0.164395	0.357923
ALR	2.05277	2.43314	2.24324	2.24305	0.190189	0.00771304
