# Supplementary material for: TGF-β induces liver fibrosis via miRNA-181a-mediated down regulation of augmenter of liver regeneration in hepatic stellate cells
Source: PLoS One. 2019 Jun 5;14(6):e0214534. doi: 10.1371/journal.pone.0214534 (PMC6550375; doi:10.1371/journal.pone.0214534)
Supplement: S1 Dataset — (ZIP) [file pone.0214534.s001.zip › S1 dataset/Fig.1a.xlsx]

## Sheet: Sheet1
	Fold change
	Set 1	Set 2	Set 3	Set 4	Set 5	Avg	Error	p
Control	1	1	1	1	1	1
Fibrosis	1.48247	2.33819	3.76551	5.89939	6.24413	3.94594	0.775163	0.0141404
