# Supplementary material for: TGF-β induces liver fibrosis via miRNA-181a-mediated down regulation of augmenter of liver regeneration in hepatic stellate cells
Source: PLoS One. 2019 Jun 5;14(6):e0214534. doi: 10.1371/journal.pone.0214534 (PMC6550375; doi:10.1371/journal.pone.0214534)
Supplement: S1 Dataset — (ZIP) [file pone.0214534.s001.zip › S1 dataset/Fig. 2d.xlsx]

## Sheet: ALR
	Relative expression
	Set 1	Set 2	Set 3	AVERAGE	STD DEV	T
C	1	1	1	1	0
TGF-β	0.59064	0.40909	0.474466	0.491399	0.0919521	0.0107206

## Sheet: a-SMA
	Relative expression
	Set 1	Set 2	Set 3	Set 4	AVERAGE	STD DEV	T
C	1	1	1	1	1	0
TGF-β	1.11077	3.38732	2.67323	2.50172	2.41826	0.121279	0.0207282

## Sheet: Rac1
	Relative expression
	Set 1	Set 2	Set 3	AVG	SD	T
C	1	1	1	1
TGF-β	2.55113	3.03753	2.20941	2.59936	0.416161	0.0218325

## Sheet: COLL1A1
	Relative expression
	Set 1	Set 2	Set 3	AVG	SD	T
C	1	1	1	1
TGFβ	3.0626	2.16632	2.64385	2.40508	0.337665	0.0244817
