# Supplementary material for: TGF-β induces liver fibrosis via miRNA-181a-mediated down regulation of augmenter of liver regeneration in hepatic stellate cells
Source: PLoS One. 2019 Jun 5;14(6):e0214534. doi: 10.1371/journal.pone.0214534 (PMC6550375; doi:10.1371/journal.pone.0214534)
Supplement: S1 Dataset — (ZIP) [file pone.0214534.s001.zip › S1 dataset/Fig. 5b.xlsx]

## Sheet: a-SMA
	Relative expression			Average	Std. Deviation	T-Test
	Set 1	Set 2	Set 3
C	1	1	1	1
EV	1.05122	1.1061	1.21264	1.12332	0.0753344	0.121347
ALR	0.399729	0.707615	0.662577	0.589974	0.0318461	0.0506925

## Sheet: Rac1
	Relative expression
	Set 1	Set 2	Set 3	Set 4	Average	Std. Deviation	T-test
C	1	1	1	1	1	0
EV	0.52176	1.11713	0.855622	0.815119	0.831505	0.184917	0.251777
ALR	0.49261	0.706895	0.368829	0.446175	0.503627	0.144811	0.00635407

## Sheet: COLL1A1
	Relative expression
	Set 1	Set 2	Set 3	Average	Std. Deviation	T-test
C	1	1	1	1	0
EV	0.916359	0.865798	1.98717	1.25644	0.517113	0.55572
ALR	0.541978	0.566725	0.65457	0.587758	0.0483113	0.006797
