# Supplementary material for: TGF-β induces liver fibrosis via miRNA-181a-mediated down regulation of augmenter of liver regeneration in hepatic stellate cells
Source: PLoS One. 2019 Jun 5;14(6):e0214534. doi: 10.1371/journal.pone.0214534 (PMC6550375; doi:10.1371/journal.pone.0214534)
Supplement: S1 Dataset — (ZIP) [file pone.0214534.s001.zip › S1 dataset/Fig.3b.xlsx]

## Sheet: ALR
	Relative expression
	Set 1	Set 1	Set 1	Average	Std. Deviation	T-test
C	1	1	1	1	0
NS	0.887808	1.1575	0.312936	0.786082	0.352216	0.480894
181a	0.498613	0.297265	0.319748	0.371875	0.0900861	0.0101288

## Sheet: a-SMA
	Relative expression
	Set 1	Set 1	Set 1	Average	Std. Deviation	T-test
C	1	1	1	1	0
NS	1.27287	1.38636	0.945048	1.20143	0.229165	0.267342
181a	1.93842	2.42745	1.96707	2.11098	0.274443	0.0197407

## Sheet: Rac1
	Relative expression
	Set 1	Set 1	Set 1	Average	Std. Deviation	T-test
C	1	1	1	1	0
NS	1.43466	0.800062	1.27065	1.16846	0.329412	0.469194
181a	2.76038	2.64155	3.28313	2.89502	0.341325	0.0106417

## Sheet: Coll1A1
	Relative expression
	Set 1	Set 2	Set 3	Average	Std. deviation	T-test
C	1	1	1	1	0
NS	0.94501	1.76789	1.23204	1.31498	0.417661	0.321494
181	2.09613	2.60351	2.14614	2.28192	0.279619	0.0154919
