# Supplementary material for: TGF-β induces liver fibrosis via miRNA-181a-mediated down regulation of augmenter of liver regeneration in hepatic stellate cells
Source: PLoS One. 2019 Jun 5;14(6):e0214534. doi: 10.1371/journal.pone.0214534 (PMC6550375; doi:10.1371/journal.pone.0214534)
Supplement: S1 Dataset — (ZIP) [file pone.0214534.s001.zip › S1 dataset/fig. 4b_ALR .xlsx]

## Sheet: Sheet1
	Set 1	Set 2	Set 3	Average	Std. deviation	T-test
Control - C	1	1	1	1	0
Empty Vector - EV	1.24186	0.708087	0.7445	0.898148	0.298217
ALR expressing plasmid - ALR	210.11	179.769	116.97	168.95	47.503	0.025645
