# Supplementary material for: TGF-β induces liver fibrosis via miRNA-181a-mediated down regulation of augmenter of liver regeneration in hepatic stellate cells
Source: PLoS One. 2019 Jun 5;14(6):e0214534. doi: 10.1371/journal.pone.0214534 (PMC6550375; doi:10.1371/journal.pone.0214534)
Supplement: S1 Dataset — (ZIP) [file pone.0214534.s001.zip › S1 dataset/Fig. 2a.xlsx]

## Sheet: miR-181a
	Fold change
	Set 1	Set 2	Set 3	Average	Std. Deviation	T-test
C	1	1	1	1	0
TGF-β	7.60183	7.11716	6.97783	7.23227	0.327542	0.000919432
